# Supplementary material for: Dermal mesenchymal stem cells: a resource of migration-associated function in psoriasis?
Source: Stem Cell Res Ther. 2019 Feb 13;10:54. doi: 10.1186/s13287-019-1159-3 (PMC6375130; doi:10.1186/s13287-019-1159-3)
Supplement: Supplementary file 1 — Clinical information of samples with psoriasis. The clinical information included the gender, age, disease history and psoriasis area and severity index (PASI) of patients. (XLSX 10 kb) [file 13287_2019_1159_MOESM1_ESM.xlsx]

## Sheet: Sheet1
Additional file 1：Clinical information of samples with psoriasis
Gender	Age(year)	disease history(year)	PASI
Male	20	2	14.2
Female	46	7	13.1
Female	50	14	45.1
Male	18	3	8.9
Female	26	6	14.5
Male	42	2	22.9
Female	38	3	24.7
Female	28	6	35.8
Male	49	10	18.4
Male	24	1	14.2
Female	16	0.5	13.1
Female	53	18	38.4
Male	29	3	18.9
Female	36	6	14.5
Male	32	2	12.9
Female	33	5.5	27.8
Female	48	12	25.8
Male	19	3	48.2
Male	22	2	31.8
Female	38	8	21.5
Female	45	12	35.8
Female	39	9	16.3
